# Supplementary material for: ﻿Remarks on the genus Phymatodiscus Berlese, 1917, with the description of Phymatodiscidae fam. nov. and Bardizoneotvosi gen. nov., sp. nov. from Indonesia (Acari, Mesostigmata)
Source: Zookeys. 2023 Oct 17;1182:223–35. doi: 10.3897/zookeys.1182.109744 (PMC10598550; doi:10.3897/zookeys.1182.109744)
Supplement: XML Treatment for Phymatodiscidae [file zookeys.1182.109744-treatment1.xml]

<!DOCTYPE tp:taxon-treatment
  PUBLIC "-//TaxonX//DTD Taxonomic Treatment Publishing DTD v0 20100105//EN" "tax-treatment-NSO.dtd">
<tp:taxon-treatment xmlns:tp="http://www.plazi.org/taxpub"><tp:treatment-meta><kwd-group><label>Taxon classification</label><kwd>
              <named-content content-type="kingdom">Animalia</named-content>
            </kwd><kwd>
              <named-content content-type="order">Mesostigmata</named-content>
            </kwd><kwd>
              <named-content content-type="family">Trachyuropodidae</named-content>
            </kwd></kwd-group><mixed-citation publication-type="journal"><person-group><name><surname>Kontschán</surname><given-names>Jenő</given-names></name><name><surname>Ermilov</surname><given-names>Sergey G.</given-names></name></person-group><article-title>﻿Remarks on the genus <italic><tp:taxon-name><tp:taxon-name-part taxon-name-part-type="genus" reg="Phymatodiscus">Phymatodiscus</tp:taxon-name-part></tp:taxon-name></italic> Berlese, 1917, with the description of <tp:taxon-name><tp:taxon-name-part taxon-name-part-type="family">Phymatodiscidae</tp:taxon-name-part></tp:taxon-name> fam. nov. and <italic><tp:taxon-name><tp:taxon-name-part taxon-name-part-type="genus" reg="Bardizon">Bardizon</tp:taxon-name-part><tp:taxon-name-part taxon-name-part-type="species" reg="eotvosi">eotvosi</tp:taxon-name-part></tp:taxon-name></italic> gen. nov., sp. nov. from Indonesia (<tp:taxon-name><tp:taxon-name-part taxon-name-part-type="subclass">Acari</tp:taxon-name-part></tp:taxon-name>, <tp:taxon-name><tp:taxon-name-part taxon-name-part-type="order">Mesostigmata</tp:taxon-name-part></tp:taxon-name>)</article-title><source>Zookeys</source><day>17</day><month>10</month><year>2023</year><volume>1182</volume><fpage>223</fpage><lpage>235</lpage><pub-id pub-id-type="doi">10.3897/zookeys.1182.109744</pub-id></mixed-citation></tp:treatment-meta><tp:nomenclature><label>﻿</label><tp:taxon-name><object-id xmlns:xlink="http://www.w3.org/1999/xlink" content-type="arpha" xlink:type="simple">DD822C89-BBFB-55DD-BB13-4D9A31228F73</object-id>Phymatodiscidae<object-id xmlns:xlink="http://www.w3.org/1999/xlink" content-type="zoobank" xlink:type="simple">https://zoobank.org/28862C32-19BC-4A8F-A157-10F1070E16AA</object-id></tp:taxon-name><tp:taxon-status xmlns:xlink="http://www.w3.org/1999/xlink" xlink:type="simple">fam. nov.</tp:taxon-status><tp:nomenclature-citation-list><tp:nomenclature-citation><tp:taxon-name>
                <tp:taxon-name-part taxon-name-part-type="family">Phymatodiscidae</tp:taxon-name-part>
              </tp:taxon-name><comment>Hirschmann, 1979: 69 (<italic>nomen nudum</italic>).</comment></tp:nomenclature-citation><tp:nomenclature-citation><tp:taxon-name>
                <tp:taxon-name-part taxon-name-part-type="family">Phymatodiscidae</tp:taxon-name-part>
              </tp:taxon-name><comment>—<xref ref-type="bibr" rid="B4">Halliday 2016</xref>: 355.</comment></tp:nomenclature-citation></tp:nomenclature-citation-list></tp:nomenclature><tp:treatment-sec sec-type="type genus" id="SECID0ECKAC"><title>Type genus.</title><p><italic><tp:taxon-name><tp:taxon-name-part taxon-name-part-type="genus" reg="Phymatodiscus">Phymatodiscus</tp:taxon-name-part></tp:taxon-name></italic> Berlese, 1917.</p></tp:treatment-sec><tp:treatment-sec sec-type="diagnosis" id="SECID0EPKAC"><title>Diagnosis.</title><p>Idiosoma oval, dorsal shield fused with marginal shield in anterior area. Central area of dorsal shield elevated from neighbouring regions and subdivided with a transversal furrow in longer apical and shorter caudal parts. Transversal furrow forms a pair of eye-like depressions in some species. Genital shield of female scutiform; genital shield of male rounded and situated between coxae IV. Prestigmatid part of peritreme hooked. Corniculi horn-like; internal malae longer than corniculi and densely pilose. Gnathosomal setae in one longitudinal row; <italic>h1</italic> near anterior margin of gnathosoma; setae <italic>h2</italic>, <italic>h3</italic>, and <italic>h4</italic> far from setae <italic>h1</italic> and near each other. Setae <italic>h1</italic> smooth and needle-like; <italic>h2</italic> short and robust; <italic>h3</italic> long and smooth or serrate; <italic>h4</italic> divided into two or three short, serrate branches. Chelicerae with 1–3 teeth on both digits; internal sclerotized pore associated with levantor tendon present. Setae <italic>v1</italic> on palp trochanter long, pilose.</p></tp:treatment-sec><tp:treatment-sec sec-type="distribution" id="SECID0EJLAC"><title>Distribution.</title><p>All known phymatodiscid species occur in New Guinea, Indonesia, Malaysia, Vietnam, and Singapore.</p></tp:treatment-sec><tp:treatment-sec sec-type="remarks" id="SECID0EOLAC"><title>Remarks.</title><p><xref ref-type="bibr" rid="B8">Hirschmann (1979)</xref> first introduced a family name, <tp:taxon-name><tp:taxon-name-part taxon-name-part-type="family">Phymatodiscidae</tp:taxon-name-part></tp:taxon-name>, but it was simply listed and without formal description, diagnosis, or designation of a type genus. Following <xref ref-type="bibr" rid="B4">Halliday’s (2016)</xref> suggestion about Hirschmann’s family name, a <italic>nomen nudum</italic>, we maintain the original name but formally establish it here as a new family. <tp:taxon-name><tp:taxon-name-part taxon-name-part-type="family">Phymatodiscidae</tp:taxon-name-part></tp:taxon-name> currently includes two genera.</p></tp:treatment-sec><ref-list><ref id="B4"><mixed-citation xmlns:xlink="http://www.w3.org/1999/xlink" xlink:type="simple"><person-group><name name-style="western"><surname>Halliday</surname><given-names>RB</given-names></name></person-group> (<year>2016</year>) <article-title>Catalogue of families and their type genera in the mite suborder <tp:taxon-name><tp:taxon-name-part taxon-name-part-type="suborder">Uropodina</tp:taxon-name-part></tp:taxon-name> (<tp:taxon-name><tp:taxon-name-part taxon-name-part-type="subclass">Acari</tp:taxon-name-part></tp:taxon-name>: <tp:taxon-name><tp:taxon-name-part taxon-name-part-type="order">Mesostigmata</tp:taxon-name-part></tp:taxon-name>).</article-title><source>Zootaxa</source><volume>4061</volume>(<issue>4</issue>): <fpage>347</fpage>–<lpage>366</lpage>. <ext-link xlink:href="10.11646/zootaxa.4061.4.2" ext-link-type="doi" xlink:type="simple">https://doi.org/10.11646/zootaxa.4061.4.2</ext-link></mixed-citation></ref><ref id="B8"><mixed-citation xmlns:xlink="http://www.w3.org/1999/xlink" xlink:type="simple"><person-group><name name-style="western"><surname>Hirschmann</surname><given-names>W</given-names></name></person-group> (<year>1979</year>) <article-title>Stadiensystematik der <tp:taxon-name><tp:taxon-name-part taxon-name-part-type="superorder">Parasitiformes</tp:taxon-name-part></tp:taxon-name>. Teil 1. Stadienfamilien und Stadiengattungen der <tp:taxon-name><tp:taxon-name-part taxon-name-part-type="above-genus">Atrichopygidiina</tp:taxon-name-part></tp:taxon-name>, erstellt im Vergleich zum Gangsystem Hirschmann, 1979. Acarologie.</article-title><source>Schriftenreihe für Vergleichende Milbenkunde</source><volume>26</volume>: <fpage>57</fpage>–<lpage>70</lpage>.</mixed-citation></ref></ref-list></tp:taxon-treatment>
