# Supplementary material for: ﻿Remarks on the genus Phymatodiscus Berlese, 1917, with the description of Phymatodiscidae fam. nov. and Bardizoneotvosi gen. nov., sp. nov. from Indonesia (Acari, Mesostigmata)
Source: Zookeys. 2023 Oct 17;1182:223–35. doi: 10.3897/zookeys.1182.109744 (PMC10598550; doi:10.3897/zookeys.1182.109744)
Supplement: XML Treatment for Phymatodiscus [file zookeys.1182.109744-treatment2.xml]

<!DOCTYPE tp:taxon-treatment
  PUBLIC "-//TaxonX//DTD Taxonomic Treatment Publishing DTD v0 20100105//EN" "tax-treatment-NSO.dtd">
<tp:taxon-treatment xmlns:tp="http://www.plazi.org/taxpub"><tp:treatment-meta><kwd-group><label>Taxon classification</label><kwd>
              <named-content content-type="kingdom">Animalia</named-content>
            </kwd><kwd>
              <named-content content-type="order">Mesostigmata</named-content>
            </kwd><kwd>
              <named-content content-type="family">Trachyuropodidae</named-content>
            </kwd></kwd-group><mixed-citation publication-type="journal"><person-group><name><surname>Kontschán</surname><given-names>Jenő</given-names></name><name><surname>Ermilov</surname><given-names>Sergey G.</given-names></name></person-group><article-title>﻿Remarks on the genus <italic><tp:taxon-name><tp:taxon-name-part taxon-name-part-type="genus" reg="Phymatodiscus">Phymatodiscus</tp:taxon-name-part></tp:taxon-name></italic> Berlese, 1917, with the description of <tp:taxon-name><tp:taxon-name-part taxon-name-part-type="family">Phymatodiscidae</tp:taxon-name-part></tp:taxon-name> fam. nov. and <italic><tp:taxon-name><tp:taxon-name-part taxon-name-part-type="genus" reg="Bardizon">Bardizon</tp:taxon-name-part><tp:taxon-name-part taxon-name-part-type="species" reg="eotvosi">eotvosi</tp:taxon-name-part></tp:taxon-name></italic> gen. nov., sp. nov. from Indonesia (<tp:taxon-name><tp:taxon-name-part taxon-name-part-type="subclass">Acari</tp:taxon-name-part></tp:taxon-name>, <tp:taxon-name><tp:taxon-name-part taxon-name-part-type="order">Mesostigmata</tp:taxon-name-part></tp:taxon-name>)</article-title><source>Zookeys</source><day>17</day><month>10</month><year>2023</year><volume>1182</volume><fpage>223</fpage><lpage>235</lpage><pub-id pub-id-type="doi">10.3897/zookeys.1182.109744</pub-id></mixed-citation></tp:treatment-meta><tp:nomenclature><label>﻿Genus</label><tp:taxon-name>
            <object-id xmlns:xlink="http://www.w3.org/1999/xlink" content-type="arpha" xlink:type="simple">F0C246F2-3088-5C79-B52D-02AB9C36D781</object-id>
            <tp:taxon-name-part taxon-name-part-type="genus" reg="Phymatodiscus">Phymatodiscus</tp:taxon-name-part>
          </tp:taxon-name><tp:taxon-authority>Berlese, 1917</tp:taxon-authority><tp:nomenclature-citation-list><tp:nomenclature-citation><tp:taxon-name><tp:taxon-name-part taxon-name-part-type="genus" reg="Discopoma">Discopoma</tp:taxon-name-part> (<tp:taxon-name-part taxon-name-part-type="subgenus" reg="Phymatodiscus">Phymatodiscus</tp:taxon-name-part>)</tp:taxon-name><comment>Berlese, 1917: 12.</comment></tp:nomenclature-citation></tp:nomenclature-citation-list></tp:nomenclature><tp:treatment-sec sec-type="type species" id="SECID0ESNAC"><title>Type species.</title><p><italic><tp:taxon-name><tp:taxon-name-part taxon-name-part-type="genus" reg="Discopoma">Discopoma</tp:taxon-name-part><tp:taxon-name-part taxon-name-part-type="species" reg="miranda">miranda</tp:taxon-name-part></tp:taxon-name></italic> Berlese, 1905: 159, by original designation.</p></tp:treatment-sec><tp:treatment-sec sec-type="diagnosis" id="SECID0EDOAC"><title>Diagnosis.</title><p>Phymatodiscid species lacking a pair of eye-like dorsal depressions. Margins of idiosoma with or without many prolongations.</p><sec sec-type="﻿List of the known species" id="SECID0EIOAC"><title>﻿List of the known species</title><p><bold>Remarks.</bold> One species, <italic><tp:taxon-name><tp:taxon-name-part taxon-name-part-type="genus" reg="Phymatodiscus">Phymatodiscus</tp:taxon-name-part><tp:taxon-name-part taxon-name-part-type="species" reg="titanicus">titanicus</tp:taxon-name-part></tp:taxon-name></italic> (Berlese, 1905), is transferred here from the family <tp:taxon-name><tp:taxon-name-part taxon-name-part-type="family">Phymatodiscidae</tp:taxon-name-part></tp:taxon-name> to the family <tp:taxon-name><tp:taxon-name-part taxon-name-part-type="family">Trachyuropodidae</tp:taxon-name-part></tp:taxon-name> Berlese, 1917. According to the dorsal characteristics (only these were illustrated by <xref ref-type="bibr" rid="B1">Berlese 1905</xref>: fig. 13), our opinion is that this species belongs to the genus <italic><tp:taxon-name><tp:taxon-name-part taxon-name-part-type="genus" reg="Bostocktrachys">Bostocktrachys</tp:taxon-name-part></tp:taxon-name></italic>, as <italic><tp:taxon-name><tp:taxon-name-part taxon-name-part-type="genus" reg="Bostocktrachys">B.</tp:taxon-name-part><tp:taxon-name-part taxon-name-part-type="species" reg="titanicus">titanicus</tp:taxon-name-part></tp:taxon-name></italic> (Berlese, 1905) comb. nov., given that Berlese’s species has strongly sclerotized idiosoma and a deep transversal furrow on the dorsal shield (<xref ref-type="bibr" rid="B13">Kontschán and Ermilov 2023c</xref>).</p><p>
              <bold><italic><tp:taxon-name><tp:taxon-name-part taxon-name-part-type="genus" reg="Phymatodiscus">Phymatodiscus</tp:taxon-name-part><tp:taxon-name-part taxon-name-part-type="species" reg="coniferus">coniferus</tp:taxon-name-part></tp:taxon-name></italic> (Canestrini, 1897)</bold>
            </p><p><italic><tp:taxon-name><tp:taxon-name-part taxon-name-part-type="genus" reg="Discopoma">Discopoma</tp:taxon-name-part><tp:taxon-name-part taxon-name-part-type="species" reg="conifera">conifera</tp:taxon-name-part></tp:taxon-name></italic> Canestrini, 1897: 461, 470.</p><p><italic><tp:taxon-name><tp:taxon-name-part taxon-name-part-type="genus" reg="Phymatodiscus">Phymatodiscus</tp:taxon-name-part><tp:taxon-name-part taxon-name-part-type="species" reg="coniferus">coniferus</tp:taxon-name-part></tp:taxon-name></italic>—<xref ref-type="bibr" rid="B7">Hirschmann 1977</xref>: 60–61.</p><p><bold>Occurrence and biology.</bold> This species has been found in New Guinea, but its habitat is unknown (<xref ref-type="bibr" rid="B3">Canestrini 1897</xref>).</p><p>
              <bold><italic><tp:taxon-name><tp:taxon-name-part taxon-name-part-type="genus" reg="Phymatodiscus">Phymatodiscus</tp:taxon-name-part><tp:taxon-name-part taxon-name-part-type="species" reg="ignesemovens">ignesemovens</tp:taxon-name-part></tp:taxon-name></italic> Hirschmann, 1977</bold>
            </p><p><italic><tp:taxon-name><tp:taxon-name-part taxon-name-part-type="genus" reg="Phymatodiscus">Phymatodiscus</tp:taxon-name-part><tp:taxon-name-part taxon-name-part-type="species" reg="ignesemovens">ignesemovens</tp:taxon-name-part></tp:taxon-name></italic> Hirschmann, 1977: 64.</p><p><bold>Occurrence and biology.</bold> This species has been found in New Guinea, but its habitat is unknown (<xref ref-type="bibr" rid="B7">Hirschmann 1977</xref>).</p><p>
              <bold><italic><tp:taxon-name><tp:taxon-name-part taxon-name-part-type="genus" reg="Phymatodiscus">Phymatodiscus</tp:taxon-name-part><tp:taxon-name-part taxon-name-part-type="species" reg="iriomotensis">iriomotensis</tp:taxon-name-part></tp:taxon-name></italic> Hiramatsu, 1979</bold>
            </p><p><italic><tp:taxon-name><tp:taxon-name-part taxon-name-part-type="genus" reg="Phymatodiscus">Phymatodiscus</tp:taxon-name-part><tp:taxon-name-part taxon-name-part-type="species" reg="iriomotensis">iriomotensis</tp:taxon-name-part></tp:taxon-name></italic> Hiramatsu, 1979: 108–109.</p><p><bold>Occurrence and biology.</bold> This species was described from leaf litter in Japan (<xref ref-type="bibr" rid="B6">Hiramatsu 1985</xref>).</p><p>
              <bold><italic><tp:taxon-name><tp:taxon-name-part taxon-name-part-type="genus" reg="Phymatodiscus">Phymatodiscus</tp:taxon-name-part><tp:taxon-name-part taxon-name-part-type="species" reg="mirabilis">mirabilis</tp:taxon-name-part></tp:taxon-name></italic> Hirschmann, 1977</bold>
            </p><p><italic><tp:taxon-name><tp:taxon-name-part taxon-name-part-type="genus" reg="Phymatodiscus">Phymatodiscus</tp:taxon-name-part><tp:taxon-name-part taxon-name-part-type="species" reg="mirabilis">mirabilis</tp:taxon-name-part></tp:taxon-name></italic> Hirschmann, 1977: 64–65.</p><p><bold>Occurrence and biology.</bold> This species has been found in New Guinea, but its habitat is unknown (<xref ref-type="bibr" rid="B7">Hirschmann 1977</xref>).</p><p>
              <bold><italic><tp:taxon-name><tp:taxon-name-part taxon-name-part-type="genus" reg="Phymatodiscus">Phymatodiscus</tp:taxon-name-part><tp:taxon-name-part taxon-name-part-type="species" reg="mirandus">mirandus</tp:taxon-name-part></tp:taxon-name></italic> (Berlese, 1905)</bold>
            </p><p><italic><tp:taxon-name><tp:taxon-name-part taxon-name-part-type="genus" reg="Discopoma">Discopoma</tp:taxon-name-part><tp:taxon-name-part taxon-name-part-type="species" reg="miranda">miranda</tp:taxon-name-part></tp:taxon-name></italic> Berlese, 1905: 159.</p><p><tp:taxon-name><tp:taxon-name-part taxon-name-part-type="genus" reg="Discopoma">Discopoma</tp:taxon-name-part> (<tp:taxon-name-part taxon-name-part-type="subgenus" reg="Phymatodiscus">Phymatodiscus</tp:taxon-name-part>) <tp:taxon-name-part taxon-name-part-type="species" reg="miranda">miranda</tp:taxon-name-part></tp:taxon-name>—<xref ref-type="bibr" rid="B2">Berlese 1917</xref>: 12.</p><p><italic><tp:taxon-name><tp:taxon-name-part taxon-name-part-type="genus" reg="Trachyuropoda">Trachyuropoda</tp:taxon-name-part><tp:taxon-name-part taxon-name-part-type="species" reg="miranda">miranda</tp:taxon-name-part></tp:taxon-name></italic>—Hirschmann and Zirngiebl-Nicol 1967: 21.</p><p><italic><tp:taxon-name><tp:taxon-name-part taxon-name-part-type="genus" reg="Phymatodiscus">Phymatodiscus</tp:taxon-name-part><tp:taxon-name-part taxon-name-part-type="species" reg="mirandus">mirandus</tp:taxon-name-part></tp:taxon-name></italic>—<xref ref-type="bibr" rid="B7">Hirschmann 1977</xref>: 60–61.</p><p><bold>Occurrence and biology.</bold> This species has been found in Java, Indonesia, but its habitat is unknown (<xref ref-type="bibr" rid="B1">Berlese 1905</xref>).</p><p>
              <bold><italic><tp:taxon-name><tp:taxon-name-part taxon-name-part-type="genus" reg="Phymatodiscus">Phymatodiscus</tp:taxon-name-part><tp:taxon-name-part taxon-name-part-type="species" reg="polyglottis">polyglottis</tp:taxon-name-part></tp:taxon-name></italic> Hirschmann, 1977</bold>
            </p><p><italic><tp:taxon-name><tp:taxon-name-part taxon-name-part-type="genus" reg="Phymatodiscus">Phymatodiscus</tp:taxon-name-part><tp:taxon-name-part taxon-name-part-type="species" reg="polyglottis">polyglottis</tp:taxon-name-part></tp:taxon-name></italic> Hirschmann, 1977: 63–64.</p><p><bold>Occurrence and biology.</bold> This species has been found in New Guinea, but its habitat is unknown (<xref ref-type="bibr" rid="B7">Hirschmann 1977</xref>).</p></sec></tp:treatment-sec><ref-list><ref id="B1"><mixed-citation xmlns:xlink="http://www.w3.org/1999/xlink" xlink:type="simple"><person-group><name name-style="western"><surname>Berlese</surname><given-names>A</given-names></name></person-group> (<year>1905</year>) <article-title><tp:taxon-name><tp:taxon-name-part taxon-name-part-type="subclass">Acari</tp:taxon-name-part></tp:taxon-name> nuovi. Manipulus IV. (<tp:taxon-name><tp:taxon-name-part taxon-name-part-type="subclass">Acari</tp:taxon-name-part></tp:taxon-name> di Giava).</article-title><source>Redia (Firenze)</source><volume>2</volume>: <fpage>154</fpage>–<lpage>176</lpage>.</mixed-citation></ref><ref id="B13"><mixed-citation xmlns:xlink="http://www.w3.org/1999/xlink" xlink:type="simple"><person-group><name name-style="western"><surname>Kontschán</surname><given-names>J</given-names></name><name name-style="western"><surname>Ermilov</surname><given-names>SG</given-names></name></person-group> (<year>2023c</year>) <article-title>Catalogue of trachyuropodid mites (<tp:taxon-name><tp:taxon-name-part taxon-name-part-type="subclass">Acari</tp:taxon-name-part></tp:taxon-name>: <tp:taxon-name><tp:taxon-name-part taxon-name-part-type="order">Mesostigmata</tp:taxon-name-part></tp:taxon-name>: <tp:taxon-name><tp:taxon-name-part taxon-name-part-type="suborder">Uropodina</tp:taxon-name-part></tp:taxon-name>: <tp:taxon-name><tp:taxon-name-part taxon-name-part-type="family">Trachyuropodidae</tp:taxon-name-part></tp:taxon-name>) of the world, with the description of <italic><tp:taxon-name><tp:taxon-name-part taxon-name-part-type="genus">Trachyibana</tp:taxon-name-part><tp:taxon-name-part taxon-name-part-type="species">kozari</tp:taxon-name-part></tp:taxon-name></italic> n. sp. from Singapore.</article-title><source>Acta Phytopathologica et Entomologica Hungarica</source><volume>58</volume>(<issue>1</issue>): <fpage>18</fpage>–<lpage>50</lpage>. <ext-link xlink:href="10.1556/038.2023.00183" ext-link-type="doi" xlink:type="simple">https://doi.org/10.1556/038.2023.00183</ext-link></mixed-citation></ref><ref id="B7"><mixed-citation xmlns:xlink="http://www.w3.org/1999/xlink" xlink:type="simple"><person-group><name name-style="western"><surname>Hirschmann</surname><given-names>W</given-names></name></person-group> (<year>1977</year>) <article-title>Gangsystematik der <tp:taxon-name><tp:taxon-name-part taxon-name-part-type="superorder">Parasitiformes</tp:taxon-name-part></tp:taxon-name>. Teil 254. Die Gattung <italic><tp:taxon-name><tp:taxon-name-part taxon-name-part-type="genus">Phymatodiscus</tp:taxon-name-part></tp:taxon-name></italic> (Berlese, 1917), Teilgang and Stadien von 4 neuen <italic><tp:taxon-name><tp:taxon-name-part taxon-name-part-type="genus">Phymatodiscus</tp:taxon-name-part></tp:taxon-name></italic>-Arten aus Neuguinea (<tp:taxon-name><tp:taxon-name-part taxon-name-part-type="tribe">Dinychini</tp:taxon-name-part></tp:taxon-name>, <tp:taxon-name><tp:taxon-name-part taxon-name-part-type="subfamily">Uropodinae</tp:taxon-name-part></tp:taxon-name>). Acarologie.</article-title><source>Schriftenreihe für Vergleichende Milbenkunde</source><volume>23</volume>: <fpage>60</fpage>–<lpage>65</lpage>.</mixed-citation></ref><ref id="B3"><mixed-citation xmlns:xlink="http://www.w3.org/1999/xlink" xlink:type="simple"><person-group><name name-style="western"><surname>Canestrini</surname><given-names>G</given-names></name></person-group> (<year>1897</year>) <article-title>Nuovi Acaroidei della N. Guinea.</article-title><source>Természetrajzi Füzetek</source><volume>20</volume>: <fpage>401</fpage>–<lpage>462</lpage>.</mixed-citation></ref><ref id="B6"><mixed-citation xmlns:xlink="http://www.w3.org/1999/xlink" xlink:type="simple"><person-group><name name-style="western"><surname>Hiramatsu</surname><given-names>N</given-names></name></person-group> (<year>1985</year>) <article-title>Zwei neue <italic><tp:taxon-name><tp:taxon-name-part taxon-name-part-type="genus">Phymatodiscus</tp:taxon-name-part></tp:taxon-name></italic>-Arten (<tp:taxon-name><tp:taxon-name-part taxon-name-part-type="subclass">Acari</tp:taxon-name-part></tp:taxon-name>, <tp:taxon-name><tp:taxon-name-part taxon-name-part-type="family">Uropodidae</tp:taxon-name-part></tp:taxon-name>) aus Borneo.</article-title><source>Kontyu</source><volume>53</volume>(<issue>2</issue>): <fpage>270</fpage>–<lpage>276</lpage>.</mixed-citation></ref><ref id="B2"><mixed-citation xmlns:xlink="http://www.w3.org/1999/xlink" xlink:type="simple"><person-group><name name-style="western"><surname>Berlese</surname><given-names>A</given-names></name></person-group> (<year>1917</year>) <article-title>Intorno agli <tp:taxon-name><tp:taxon-name-part taxon-name-part-type="family">Uropodidae</tp:taxon-name-part></tp:taxon-name> Fasc. 1.</article-title><source>Redia (Firenze)</source><volume>113</volume>: <fpage>7</fpage>–<lpage>16</lpage>.</mixed-citation></ref></ref-list></tp:taxon-treatment>
