# Supplementary material for: ﻿Remarks on the genus Phymatodiscus Berlese, 1917, with the description of Phymatodiscidae fam. nov. and Bardizoneotvosi gen. nov., sp. nov. from Indonesia (Acari, Mesostigmata)
Source: Zookeys. 2023 Oct 17;1182:223–35. doi: 10.3897/zookeys.1182.109744 (PMC10598550; doi:10.3897/zookeys.1182.109744)
Supplement: XML Treatment for Bardizon [file zookeys.1182.109744-treatment3.xml]

<!DOCTYPE tp:taxon-treatment
  PUBLIC "-//TaxonX//DTD Taxonomic Treatment Publishing DTD v0 20100105//EN" "tax-treatment-NSO.dtd">
<tp:taxon-treatment xmlns:tp="http://www.plazi.org/taxpub"><tp:treatment-meta><kwd-group><label>Taxon classification</label><kwd>
              <named-content content-type="kingdom">Animalia</named-content>
            </kwd><kwd>
              <named-content content-type="order">Mesostigmata</named-content>
            </kwd><kwd>
              <named-content content-type="family">Trachyuropodidae</named-content>
            </kwd></kwd-group><mixed-citation publication-type="journal"><person-group><name><surname>Kontschán</surname><given-names>Jenő</given-names></name><name><surname>Ermilov</surname><given-names>Sergey G.</given-names></name></person-group><article-title>﻿Remarks on the genus <italic><tp:taxon-name><tp:taxon-name-part taxon-name-part-type="genus" reg="Phymatodiscus">Phymatodiscus</tp:taxon-name-part></tp:taxon-name></italic> Berlese, 1917, with the description of <tp:taxon-name><tp:taxon-name-part taxon-name-part-type="family">Phymatodiscidae</tp:taxon-name-part></tp:taxon-name> fam. nov. and <italic><tp:taxon-name><tp:taxon-name-part taxon-name-part-type="genus" reg="Bardizon">Bardizon</tp:taxon-name-part><tp:taxon-name-part taxon-name-part-type="species" reg="eotvosi">eotvosi</tp:taxon-name-part></tp:taxon-name></italic> gen. nov., sp. nov. from Indonesia (<tp:taxon-name><tp:taxon-name-part taxon-name-part-type="subclass">Acari</tp:taxon-name-part></tp:taxon-name>, <tp:taxon-name><tp:taxon-name-part taxon-name-part-type="order">Mesostigmata</tp:taxon-name-part></tp:taxon-name>)</article-title><source>Zookeys</source><day>17</day><month>10</month><year>2023</year><volume>1182</volume><fpage>223</fpage><lpage>235</lpage><pub-id pub-id-type="doi">10.3897/zookeys.1182.109744</pub-id></mixed-citation></tp:treatment-meta><tp:nomenclature><label>﻿</label><tp:taxon-name>
            <object-id xmlns:xlink="http://www.w3.org/1999/xlink" content-type="arpha" xlink:type="simple">1B923450-46E1-5ED8-98DB-C552D71FDEBF</object-id>
            <tp:taxon-name-part taxon-name-part-type="genus" reg="Bardizon">Bardizon</tp:taxon-name-part>
            <object-id xmlns:xlink="http://www.w3.org/1999/xlink" content-type="zoobank" xlink:type="simple">https://zoobank.org/D896ACBC-5F95-4111-8362-F9A395FEC90D</object-id>
          </tp:taxon-name><tp:taxon-status xmlns:xlink="http://www.w3.org/1999/xlink" xlink:type="simple">gen. nov.</tp:taxon-status></tp:nomenclature><tp:treatment-sec sec-type="diagnosis" id="SECID0EDKAE"><title>Diagnosis.</title><p>Phymatodiscid species with one pair of eye-like dorsal depressions.</p></tp:treatment-sec><tp:treatment-sec sec-type="type species" id="SECID0EIKAE"><title>Type species.</title><p><italic><tp:taxon-name><tp:taxon-name-part taxon-name-part-type="genus" reg="Bardizon">Bardizon</tp:taxon-name-part><tp:taxon-name-part taxon-name-part-type="species" reg="eotvosi">eotvosi</tp:taxon-name-part></tp:taxon-name></italic> sp. nov.</p></tp:treatment-sec><tp:treatment-sec sec-type="etymology" id="SECID0EZKAE"><title>Etymology.</title><p>The name was suggested by the older son of the first author and derives from small chocolates, which are similar in shape to the idiosoma of these mites.</p></tp:treatment-sec><tp:treatment-sec sec-type="Gender" id="SECID0E5KAE"><title>Gender.</title><p>Male.</p><sec sec-type="﻿List of the known species" id="SECID0EDLAE"><title>﻿List of the known species</title><p>
              <bold><italic><tp:taxon-name><tp:taxon-name-part taxon-name-part-type="genus" reg="Bardizon">Bardizon</tp:taxon-name-part><tp:taxon-name-part taxon-name-part-type="species" reg="aokii">aokii</tp:taxon-name-part></tp:taxon-name></italic> (Hiramatsu, 1985) comb. nov.</bold>
            </p><p><italic><tp:taxon-name><tp:taxon-name-part taxon-name-part-type="genus" reg="Phymatodiscus">Phymatodiscus</tp:taxon-name-part><tp:taxon-name-part taxon-name-part-type="species" reg="aokii">aokii</tp:taxon-name-part></tp:taxon-name></italic> Hiramatsu, 1985: 270–273.</p><p><bold>Occurrence and biology.</bold> This species has been described from soil from Borneo (Indonesia) (<xref ref-type="bibr" rid="B6">Hiramatsu 1985</xref>).</p><p>
              <bold><italic><tp:taxon-name><tp:taxon-name-part taxon-name-part-type="genus" reg="Bardizon">Bardizon</tp:taxon-name-part><tp:taxon-name-part taxon-name-part-type="species" reg="haradai">haradai</tp:taxon-name-part></tp:taxon-name></italic> (Hiramatsu, 1985) comb. nov.</bold>
            </p><p><italic><tp:taxon-name><tp:taxon-name-part taxon-name-part-type="genus" reg="Phymatodiscus">Phymatodiscus</tp:taxon-name-part><tp:taxon-name-part taxon-name-part-type="species" reg="haradai">haradai</tp:taxon-name-part></tp:taxon-name></italic> Hiramatsu, 1985: 273–275.</p><p><bold>Occurrence and biology.</bold> This species has been described from soil from Borneo (Indonesia) (<xref ref-type="bibr" rid="B6">Hiramatsu 1985</xref>).</p><p>
              <bold><italic><tp:taxon-name><tp:taxon-name-part taxon-name-part-type="genus" reg="Bardizon">Bardizon</tp:taxon-name-part><tp:taxon-name-part taxon-name-part-type="species" reg="oculatus">oculatus</tp:taxon-name-part></tp:taxon-name></italic> (Hirschmann, 1977) comb. nov.</bold>
            </p><p><italic><tp:taxon-name><tp:taxon-name-part taxon-name-part-type="genus" reg="Phymatodiscus">Phymatodiscus</tp:taxon-name-part><tp:taxon-name-part taxon-name-part-type="species" reg="oculatus">oculatus</tp:taxon-name-part></tp:taxon-name></italic> Hirschmann, 1977: 62–63.</p><p><bold>Occurrence and biology.</bold> This species has been found in New Guinea, where its habitat is unknown (<xref ref-type="bibr" rid="B7">Hirschmann 1977</xref>).</p><p>
              <bold><italic><tp:taxon-name><tp:taxon-name-part taxon-name-part-type="genus" reg="Bardizon">Bardizon</tp:taxon-name-part><tp:taxon-name-part taxon-name-part-type="species" reg="kuni">kuni</tp:taxon-name-part></tp:taxon-name></italic> (Kontschán &amp; Starý, 2011) comb. nov.</bold>
            </p><p><italic><tp:taxon-name><tp:taxon-name-part taxon-name-part-type="genus" reg="Phymatodiscus">Phymatodiscus</tp:taxon-name-part><tp:taxon-name-part taxon-name-part-type="species" reg="kuni">kuni</tp:taxon-name-part></tp:taxon-name></italic> Kontschán &amp; Starý, 2011: 15–16.</p><p><bold>Occurrence and biology.</bold> This species was collected in Vietnam, in a tropical rain forest (<xref ref-type="bibr" rid="B16">Kontschán and Starý 2011</xref>).</p><p>
              <bold><italic><tp:taxon-name><tp:taxon-name-part taxon-name-part-type="genus" reg="Bardizon">Bardizon</tp:taxon-name-part><tp:taxon-name-part taxon-name-part-type="species" reg="insolitus">insolitus</tp:taxon-name-part></tp:taxon-name></italic> (Kontschán &amp; Ripka, 2016) comb. nov.</bold>
            </p><p><italic><tp:taxon-name><tp:taxon-name-part taxon-name-part-type="genus" reg="Phymatodiscus">Phymatodiscus</tp:taxon-name-part><tp:taxon-name-part taxon-name-part-type="species" reg="insolitus">insolitus</tp:taxon-name-part></tp:taxon-name></italic> Kontschán &amp; Ripka, 2016: 292–296.</p><p><bold>Occurrence and biology.</bold> This species was found in Singapore, where it was collected from soil (<xref ref-type="bibr" rid="B15">Kontschán and Ripka 2016</xref>).</p><p>
              <bold><italic><tp:taxon-name><tp:taxon-name-part taxon-name-part-type="genus" reg="Bardizon">Bardizon</tp:taxon-name-part><tp:taxon-name-part taxon-name-part-type="species" reg="malayicus">malayicus</tp:taxon-name-part></tp:taxon-name></italic> (Kontschán &amp; Starý, 2012) comb. nov.</bold>
            </p><p><italic><tp:taxon-name><tp:taxon-name-part taxon-name-part-type="genus" reg="Phymatodiscus">Phymatodiscus</tp:taxon-name-part><tp:taxon-name-part taxon-name-part-type="species" reg="malayicus">malayicus</tp:taxon-name-part></tp:taxon-name></italic> Kontschán &amp; Starý, 2012: 184–188.</p><p><bold>Occurrence and biology.</bold> This species was collected in Malaysia from leaf litter (<xref ref-type="bibr" rid="B17">Kontschán and Starý 2012</xref>).</p></sec></tp:treatment-sec><ref-list><ref id="B6"><mixed-citation xmlns:xlink="http://www.w3.org/1999/xlink" xlink:type="simple"><person-group><name name-style="western"><surname>Hiramatsu</surname><given-names>N</given-names></name></person-group> (<year>1985</year>) <article-title>Zwei neue <italic><tp:taxon-name><tp:taxon-name-part taxon-name-part-type="genus">Phymatodiscus</tp:taxon-name-part></tp:taxon-name></italic>-Arten (<tp:taxon-name><tp:taxon-name-part taxon-name-part-type="subclass">Acari</tp:taxon-name-part></tp:taxon-name>, <tp:taxon-name><tp:taxon-name-part taxon-name-part-type="family">Uropodidae</tp:taxon-name-part></tp:taxon-name>) aus Borneo.</article-title><source>Kontyu</source><volume>53</volume>(<issue>2</issue>): <fpage>270</fpage>–<lpage>276</lpage>.</mixed-citation></ref><ref id="B7"><mixed-citation xmlns:xlink="http://www.w3.org/1999/xlink" xlink:type="simple"><person-group><name name-style="western"><surname>Hirschmann</surname><given-names>W</given-names></name></person-group> (<year>1977</year>) <article-title>Gangsystematik der <tp:taxon-name><tp:taxon-name-part taxon-name-part-type="superorder">Parasitiformes</tp:taxon-name-part></tp:taxon-name>. Teil 254. Die Gattung <italic><tp:taxon-name><tp:taxon-name-part taxon-name-part-type="genus">Phymatodiscus</tp:taxon-name-part></tp:taxon-name></italic> (Berlese, 1917), Teilgang and Stadien von 4 neuen <italic><tp:taxon-name><tp:taxon-name-part taxon-name-part-type="genus">Phymatodiscus</tp:taxon-name-part></tp:taxon-name></italic>-Arten aus Neuguinea (<tp:taxon-name><tp:taxon-name-part taxon-name-part-type="tribe">Dinychini</tp:taxon-name-part></tp:taxon-name>, <tp:taxon-name><tp:taxon-name-part taxon-name-part-type="subfamily">Uropodinae</tp:taxon-name-part></tp:taxon-name>). Acarologie.</article-title><source>Schriftenreihe für Vergleichende Milbenkunde</source><volume>23</volume>: <fpage>60</fpage>–<lpage>65</lpage>.</mixed-citation></ref><ref id="B16"><mixed-citation xmlns:xlink="http://www.w3.org/1999/xlink" xlink:type="simple"><person-group><name name-style="western"><surname>Kontschán</surname><given-names>J</given-names></name><name name-style="western"><surname>Starý</surname><given-names>J</given-names></name></person-group> (<year>2011</year>) <article-title><tp:taxon-name><tp:taxon-name-part taxon-name-part-type="suborder">Uropodina</tp:taxon-name-part></tp:taxon-name> species from Vietnam (<tp:taxon-name><tp:taxon-name-part taxon-name-part-type="subclass">Acari</tp:taxon-name-part></tp:taxon-name>: <tp:taxon-name><tp:taxon-name-part taxon-name-part-type="order">Mesostigmata</tp:taxon-name-part></tp:taxon-name>).</article-title><source>Zootaxa</source><volume>2807</volume>(<issue>1</issue>): <fpage>1</fpage>–<lpage>28</lpage>. <ext-link xlink:href="10.11646/zootaxa.2807.1.1" ext-link-type="doi" xlink:type="simple">https://doi.org/10.11646/zootaxa.2807.1.1</ext-link></mixed-citation></ref><ref id="B15"><mixed-citation xmlns:xlink="http://www.w3.org/1999/xlink" xlink:type="simple"><person-group><name name-style="western"><surname>Kontschán</surname><given-names>J</given-names></name><name name-style="western"><surname>Ripka</surname><given-names>G</given-names></name></person-group> (<year>2016</year>) <article-title>Three new <tp:taxon-name><tp:taxon-name-part taxon-name-part-type="suborder">Uropodina</tp:taxon-name-part></tp:taxon-name> mites (<tp:taxon-name><tp:taxon-name-part taxon-name-part-type="subclass">Acari</tp:taxon-name-part></tp:taxon-name>: <tp:taxon-name><tp:taxon-name-part taxon-name-part-type="order">Mesostigmata</tp:taxon-name-part></tp:taxon-name>) from Singapore.</article-title><source>Revue Suisse de Zoologie</source><volume>123</volume>(<issue>2</issue>): <fpage>291</fpage>–<lpage>301</lpage>. <ext-link xlink:href="10.5281/zenodo.155303" ext-link-type="doi" xlink:type="simple">https://doi.org/10.5281/zenodo.155303</ext-link></mixed-citation></ref><ref id="B17"><mixed-citation xmlns:xlink="http://www.w3.org/1999/xlink" xlink:type="simple"><person-group><name name-style="western"><surname>Kontschán</surname><given-names>J</given-names></name><name name-style="western"><surname>Starý</surname><given-names>J</given-names></name></person-group> (<year>2012</year>) <article-title>New <tp:taxon-name><tp:taxon-name-part taxon-name-part-type="suborder">Uropodina</tp:taxon-name-part></tp:taxon-name> species and records from Malaysia (<tp:taxon-name><tp:taxon-name-part taxon-name-part-type="subclass">Acari</tp:taxon-name-part></tp:taxon-name>: <tp:taxon-name><tp:taxon-name-part taxon-name-part-type="order">Mesostigmata</tp:taxon-name-part></tp:taxon-name>).</article-title><source>Acta Zoologica Academiae Scientiarum Hungaricae</source><volume>58</volume>(<issue>2</issue>): <fpage>177</fpage>–<lpage>192</lpage>. <ext-link xlink:href="10.5281/zenodo.5735765" ext-link-type="doi" xlink:type="simple">https://doi.org/10.5281/zenodo.5735765</ext-link></mixed-citation></ref></ref-list></tp:taxon-treatment>
