# Supplementary material for: ﻿Remarks on the genus Phymatodiscus Berlese, 1917, with the description of Phymatodiscidae fam. nov. and Bardizoneotvosi gen. nov., sp. nov. from Indonesia (Acari, Mesostigmata)
Source: Zookeys. 2023 Oct 17;1182:223–35. doi: 10.3897/zookeys.1182.109744 (PMC10598550; doi:10.3897/zookeys.1182.109744)
Supplement: XML Treatment for Bardizon eotvosi [file zookeys.1182.109744-treatment4.xml]

<!DOCTYPE tp:taxon-treatment
  PUBLIC "-//TaxonX//DTD Taxonomic Treatment Publishing DTD v0 20100105//EN" "tax-treatment-NSO.dtd">
<tp:taxon-treatment xmlns:tp="http://www.plazi.org/taxpub"><tp:treatment-meta><kwd-group><label>Taxon classification</label><kwd>
              <named-content content-type="kingdom">Animalia</named-content>
            </kwd><kwd>
              <named-content content-type="order">Mesostigmata</named-content>
            </kwd><kwd>
              <named-content content-type="family">Trachyuropodidae</named-content>
            </kwd></kwd-group><mixed-citation publication-type="journal"><person-group><name><surname>Kontschán</surname><given-names>Jenő</given-names></name><name><surname>Ermilov</surname><given-names>Sergey G.</given-names></name></person-group><article-title>﻿Remarks on the genus <italic><tp:taxon-name><tp:taxon-name-part taxon-name-part-type="genus" reg="Phymatodiscus">Phymatodiscus</tp:taxon-name-part></tp:taxon-name></italic> Berlese, 1917, with the description of <tp:taxon-name><tp:taxon-name-part taxon-name-part-type="family">Phymatodiscidae</tp:taxon-name-part></tp:taxon-name> fam. nov. and <italic><tp:taxon-name><tp:taxon-name-part taxon-name-part-type="genus" reg="Bardizon">Bardizon</tp:taxon-name-part><tp:taxon-name-part taxon-name-part-type="species" reg="eotvosi">eotvosi</tp:taxon-name-part></tp:taxon-name></italic> gen. nov., sp. nov. from Indonesia (<tp:taxon-name><tp:taxon-name-part taxon-name-part-type="subclass">Acari</tp:taxon-name-part></tp:taxon-name>, <tp:taxon-name><tp:taxon-name-part taxon-name-part-type="order">Mesostigmata</tp:taxon-name-part></tp:taxon-name>)</article-title><source>Zookeys</source><day>17</day><month>10</month><year>2023</year><volume>1182</volume><fpage>223</fpage><lpage>235</lpage><pub-id pub-id-type="doi">10.3897/zookeys.1182.109744</pub-id></mixed-citation></tp:treatment-meta><tp:nomenclature><label>﻿</label><tp:taxon-name>
            <object-id xmlns:xlink="http://www.w3.org/1999/xlink" content-type="arpha" xlink:type="simple">B26B4A25-F7D8-5E92-A414-74A80985BAE9</object-id>
            <tp:taxon-name-part taxon-name-part-type="genus" reg="Bardizon">Bardizon</tp:taxon-name-part>
            <tp:taxon-name-part taxon-name-part-type="species" reg="eotvosi">eotvosi</tp:taxon-name-part>
            <object-id xmlns:xlink="http://www.w3.org/1999/xlink" content-type="zoobank" xlink:type="simple">https://zoobank.org/7146CC65-14C0-4BCC-91E0-3C6BDC5B3268</object-id>
          </tp:taxon-name><tp:taxon-status xmlns:xlink="http://www.w3.org/1999/xlink" xlink:type="simple">sp. nov.</tp:taxon-status><xref ref-type="fig" rid="F1">Figs 1</xref><xref ref-type="fig" rid="F2">, 2</xref><xref ref-type="fig" rid="F3">, 3</xref><xref ref-type="fig" rid="F4">, 4</xref></tp:nomenclature><tp:treatment-sec sec-type="material" id="SECID0E5TAE"><title>Materials examined.</title><p><bold><italic>Holotype</italic>.</bold> Female. Indonesia, East Kalimantan Prov., Berau Ditrict, 1 km off the Tanjungredeb–Tnajungselor road, ca 45 km N of Tanjungredebm <named-content xmlns:xlink="http://www.w3.org/1999/xlink" content-type="dwc:verbatimCoordinates" xlink:type="simple"><named-content content-type="geo-json" specific-use="{&#34;type&#34;:&#34;Point&#34;,&#34;coordinates&#34;:[117.479433,2.491667]}" id="NCID0EMUAE" xlink:type="simple">2°29.5'N, 117°28.766'E</named-content></named-content>, 190 m elev., primary forest, 29 September 2008, P. Schwendinger leg. <bold><italic>Paratypes</italic>.</bold> One female and eight males, with the same collection data as the holotype.</p></tp:treatment-sec><tp:treatment-sec sec-type="diagnosis" id="SECID0EVUAE"><title>Diagnosis.</title><p>Dorsal shield bearing smooth setae except two pairs of apically pilose setae near caudal margin. Surface of dorsal shield smooth, but web-like sculptural pattern situated anterior and posterior to eye-like dorsal depressions. Male sternal shield anterior to genital opening, and female genital shield covered by web-like sculptural pattern.</p></tp:treatment-sec><tp:treatment-sec sec-type="description" id="SECID0E1UAE"><title>Description.</title><p><bold>Female</bold> (n = 2). Length of idiosoma 1570–1610, width at level of coxae IV 1130–1145, colour reddish-brown. Shape of idiosoma pentagonal, its caudal margin curved.</p><p><bold><italic>Dorsal idiosoma</italic></bold> (Figs <xref ref-type="fig" rid="F1">1</xref>, <xref ref-type="fig" rid="F4">4A, B</xref>). Marginal and dorsal shields fused anteriorly. Central area elevated from neighbouring regions on dorsal shield (Fig. <xref ref-type="fig" rid="F4">4B</xref>). One pair of eye-like depressions on elevated central part; margins of depressions covered by smooth, short (ca 42–45), needle-like setae. Majority of dorsal shield with smooth surface; web-like sculptural pattern situated only anterior and posterior to eye-like dorsal depressions on central area and some longitudinal lines present posterior to eye-like depressions. Dorsal shield bearing 35–38 pairs of smooth (ca 70–124 long) and two pairs of apically pilose (ca 75–80 long) setae. Longer (ca 110–125), smooth setae at level of oval depressions and near lateral margin of dorsal shield; apically pilose setae near posterior margin of dorsal shield. Marginal shield with some rounded platelets bearing short (ca 18–22), smooth setae on laterocaudal area and some reticulated sculptural pattern on marginal shield anterior to platelets. Other setae on marginal shield similar in shape and length to setae situated on platelets.</p><fig id="F1" position="float" orientation="portrait"><object-id xmlns:xlink="http://www.w3.org/1999/xlink" content-type="doi" xlink:type="simple">10.3897/zookeys.1182.109744.figure1</object-id><object-id xmlns:xlink="http://www.w3.org/1999/xlink" content-type="arpha" xlink:type="simple">076F4D0A-BFA3-5E9D-8D88-9B5A98C2052E</object-id><label>Figure 1.</label><caption><p>Dorsal view of <italic><tp:taxon-name><tp:taxon-name-part taxon-name-part-type="genus" reg="Bardizon">Bardizon</tp:taxon-name-part><tp:taxon-name-part taxon-name-part-type="species" reg="eotvosi">eotvosi</tp:taxon-name-part></tp:taxon-name></italic> sp. nov., holotype, female.</p></caption><graphic xmlns:xlink="http://www.w3.org/1999/xlink" xlink:href="zookeys-1182-223_article-109744__-g001.jpg" position="float" orientation="portrait" xlink:type="simple" id="oo_922634.jpg"><uri content-type="original_file" xlink:type="simple">https://binary.pensoft.net/fig/922634</uri></graphic></fig><p><bold><italic>Ventral idiosoma</italic></bold> (Figs <xref ref-type="fig" rid="F2">2</xref>, <xref ref-type="fig" rid="F4">4C, D</xref>). Four pairs of sternal setae present. All sternal setae smooth, needle-like, and ca 23–28 long. Setae <italic>st1</italic> inserted near anterior margin of sternal shield; <italic>st2</italic> at level of posterior margin of coxae II; <italic>st3</italic> at level of posterior margin of coxae III; <italic>st4</italic> at level of posterior margin of coxae IV. Sternal shield smooth, two pairs of field of poroid-like structures between coxae II and III and coxae III and IV. One pair of lyriform fissures visible near <italic>st1</italic>. About 13–16 pairs of ventral setae short (ca 25–34), smooth, and needle-like. About 10–14 pairs of smooth, ca 41–48 long and needle-like setae placed on small platelets.; these setae on two pairs of strongly sclerotized, slightly elevated ventral grooves posterior to pedofossae IV. Surface of ventral shield ornamented by oval pits posterior to coxae IV; other part of surface smooth. Anal opening oval (30–32 long and 28–30 wide); anal valves smooth, without euanal setae. Adanal (ca 27–29 long) and postanal (ca 38–41 long) setae smooth and needle-like. Two pairs of poroid-like structures and one pair of lyriform fissures situated lateral to anal opening. Anal area slightly elevated from neighbouring regions.</p><fig id="F2" position="float" orientation="portrait"><object-id xmlns:xlink="http://www.w3.org/1999/xlink" content-type="doi" xlink:type="simple">10.3897/zookeys.1182.109744.figure2</object-id><object-id xmlns:xlink="http://www.w3.org/1999/xlink" content-type="arpha" xlink:type="simple">6C3EC015-99EA-5A43-B455-FFA3B1BA18E0</object-id><label>Figure 2.</label><caption><p>Ventral view of <italic><tp:taxon-name><tp:taxon-name-part taxon-name-part-type="genus" reg="Bardizon">Bardizon</tp:taxon-name-part><tp:taxon-name-part taxon-name-part-type="species" reg="eotvosi">eotvosi</tp:taxon-name-part></tp:taxon-name></italic> sp. nov., holotype, female.</p></caption><graphic xmlns:xlink="http://www.w3.org/1999/xlink" xlink:href="zookeys-1182-223_article-109744__-g002.jpg" position="float" orientation="portrait" xlink:type="simple" id="oo_922635.jpg"><uri content-type="original_file" xlink:type="simple">https://binary.pensoft.net/fig/922635</uri></graphic></fig><p>Genital shield scutiform, length 430–440, basal width 300–315, situated between coxae II and IV; surface of genital shield covered by web-like structures. Stigmata situated between coxae II and III. Presitgmatid part of peritremes with two bends; postsigmatid part very short. Pedofossae deep, their surface smooth, with separate furrow for tarsi IV. Some oval pits situated outside margin of pedofossae. Tritosternum with narrow base; its laciniae subdivided into two pilose lateral branch and one smooth central branch (Fig. <xref ref-type="fig" rid="F3">3A</xref>).</p><fig id="F3" position="float" orientation="portrait"><object-id xmlns:xlink="http://www.w3.org/1999/xlink" content-type="doi" xlink:type="simple">10.3897/zookeys.1182.109744.figure3</object-id><object-id xmlns:xlink="http://www.w3.org/1999/xlink" content-type="arpha" xlink:type="simple">E705A1C1-2AD4-552A-98D7-A2EABB4F2E2B</object-id><label>Figure 3.</label><caption><p>Dorsal view of <italic><tp:taxon-name><tp:taxon-name-part taxon-name-part-type="genus" reg="Bardizon">Bardizon</tp:taxon-name-part><tp:taxon-name-part taxon-name-part-type="species" reg="eotvosi">eotvosi</tp:taxon-name-part></tp:taxon-name></italic> sp. nov., holotype, female <bold>A</bold> ventral view of gnathosoma <bold>B</bold> ventral view of palp (arrow shows the palp apothele) <bold>C</bold> leg I in ventral view <bold>D</bold> leg II in ventrolateral view <bold>E</bold> leg III in ventrolateral view <bold>F</bold> leg IV in ventrolateral view <bold>G</bold> intercoxal area of male paratype.</p></caption><graphic xmlns:xlink="http://www.w3.org/1999/xlink" xlink:href="zookeys-1182-223_article-109744__-g003.jpg" position="float" orientation="portrait" xlink:type="simple" id="oo_922636.jpg"><uri content-type="original_file" xlink:type="simple">https://binary.pensoft.net/fig/922636</uri></graphic></fig><p><bold><italic>Gnathosoma</italic></bold> (Fig. <xref ref-type="fig" rid="F3">3A, B</xref>). Corniculi smooth and horn-like; internal malae narrow and pilose, longer than corniculi. Hypostomal setae <italic>h1</italic> and <italic>h3</italic> smooth and needle-like (48–55 long); <italic>h2</italic> short (ca 16–18) and robust; and <italic>h4</italic> (36–39) antler-shaped. Deutosternal groove wide until <italic>h3</italic>, afterwards narrow; three rows of denticles posterior to setae <italic>h3</italic>. Chelicerae with internal sclerotized nodes. One central teeth situated on both cheliceral digit,, fixed digit as long as movable digit. Palp trochanter setae <italic>v1</italic> short and robust (ca 32–34); <italic>v2</italic> very long and pilose (ca 118–122). Other setae on palp segments smooth. Palp apothele with two branches (Fig. <xref ref-type="fig" rid="F3">3B</xref>). Epistome marginally pilose.</p><p><bold><italic>Legs</italic></bold> (Fig. <xref ref-type="fig" rid="F3">3C–F</xref>). Length of legs (from base of coxae to apex of tarsi): I 665–680, II 525–540, III 485–500, IV 505–518. Leg I with ambulacral claws, but shorter than other legs. On all legs majority of setae needle-like, but some setae serrate and several setae pilose on other leg segments.</p><p><bold>Male</bold> (n = 8). Body 1570–1610 long and 1090–1115 wide at level of coxae.</p><p><bold><italic>Dorsal idiosoma</italic>.</bold> As for the female.</p><p><bold><italic>Ventral idiosoma</italic></bold> (Figs <xref ref-type="fig" rid="F3">3G</xref>, <xref ref-type="fig" rid="F4">4E</xref>). Intercoxal area, with sternal setae and genital shield as in Fig. <xref ref-type="fig" rid="F3">3G</xref>. Sternal setae smooth and needle-like. Setae <italic>st1</italic> (ca 16–18) near anterior margin of sternal shield; <italic>st2</italic> (ca 25–26) at level of posterior margin of coxae II; <italic>st3</italic> (ca 26–28) at level of posterior margin of coxae III; <italic>st4</italic> (ca 30–84) at level of central area of coxae IV; <italic>st5</italic> (ca 25–27) near posterior margin of genital shield. Surface of sternal shield with web-like sculptural pattern anterior to genital opening and with oval pits posterior to genital opening. One pair of lyriform fissures and one pair of poroid-like structures near <italic>st1</italic>, two pairs of field of poroid-like structures between coxae II and III and coxae III and IV. Genital shield rounded (ca 70–73 × 67–69), its surface smooth, without eugenital setae, and situated between coxae IV.</p><fig id="F4" position="float" orientation="portrait"><object-id xmlns:xlink="http://www.w3.org/1999/xlink" content-type="doi" xlink:type="simple">10.3897/zookeys.1182.109744.figure4</object-id><object-id xmlns:xlink="http://www.w3.org/1999/xlink" content-type="arpha" xlink:type="simple">D2392829-8D4B-5780-BCE5-144EB967410B</object-id><label>Figure 4.</label><caption><p>Photos about <italic><tp:taxon-name><tp:taxon-name-part taxon-name-part-type="genus" reg="Bardizon">Bardizon</tp:taxon-name-part><tp:taxon-name-part taxon-name-part-type="species" reg="eotvosi">eotvosi</tp:taxon-name-part></tp:taxon-name></italic> sp. nov., holotype, female <bold>A</bold> dorsal view of idiosoma <bold>B</bold> dorsolateral view of idiosoma <bold>C</bold> ventral view of idiosoma <bold>D</bold> lateroventral view of idiosoma <bold>E</bold> ventral view of idiosoma of male paratype.</p></caption><graphic xmlns:xlink="http://www.w3.org/1999/xlink" xlink:href="zookeys-1182-223_article-109744__-g004.jpg" position="float" orientation="portrait" xlink:type="simple" id="oo_922637.jpg"><uri content-type="original_file" xlink:type="simple">https://binary.pensoft.net/fig/922637</uri></graphic></fig><p>Other characters as in female.</p><p><bold>Developmental stages.</bold> Unknown.</p></tp:treatment-sec><tp:treatment-sec sec-type="etymology" id="SECID0EF4AE"><title>Etymology.</title><p>The new species is dedicated to Baron Loránd Eötvös (1848–1919), scientist, physicist, the president of the Hungarian Academy of Sciences (1889–1905) and Minister of the Culture (1894–1895) on the 125<sup>th</sup> anniversary of his birth.</p></tp:treatment-sec><tp:treatment-sec sec-type="remarks" id="SECID0EN4AE"><title>Remarks.</title><p>The new species is most similar to <italic><tp:taxon-name><tp:taxon-name-part taxon-name-part-type="genus" reg="Bostocktrachys">B.</tp:taxon-name-part><tp:taxon-name-part taxon-name-part-type="species" reg="akoii">akoii</tp:taxon-name-part></tp:taxon-name></italic> (Hiramatsu, 1985), the most important differences being summarized in Table <xref ref-type="table" rid="T1">1</xref>.</p><table-wrap id="T1" position="float" orientation="portrait"><label>Table 1.</label><caption><p>Most important differences between the species <italic><tp:taxon-name><tp:taxon-name-part taxon-name-part-type="genus" reg="Bardizon">Bardizon</tp:taxon-name-part><tp:taxon-name-part taxon-name-part-type="species" reg="aokii">aokii</tp:taxon-name-part></tp:taxon-name></italic> and <italic><tp:taxon-name><tp:taxon-name-part taxon-name-part-type="genus" reg="Bardizon">B.</tp:taxon-name-part><tp:taxon-name-part taxon-name-part-type="species" reg="eotvosi">eotvosi</tp:taxon-name-part></tp:taxon-name></italic> sp. nov.</p></caption><table id="TID0EHRAG" rules="all"><tbody><tr><th rowspan="1" colspan="1"/><th rowspan="1" colspan="1">
                    <italic>
                      <tp:taxon-name><tp:taxon-name-part taxon-name-part-type="genus" reg="Bardizon">B.</tp:taxon-name-part><tp:taxon-name-part taxon-name-part-type="species" reg="aokii">aokii</tp:taxon-name-part></tp:taxon-name>
                    </italic>
                  </th><th rowspan="1" colspan="1">
                    <italic>
                      <tp:taxon-name><tp:taxon-name-part taxon-name-part-type="genus" reg="Bardizon">B.</tp:taxon-name-part><tp:taxon-name-part taxon-name-part-type="species" reg="eotvosi">eotvosi</tp:taxon-name-part></tp:taxon-name>
                    </italic>
                  </th></tr><tr><td rowspan="1" colspan="1">Majority of dorsal setae</td><td rowspan="1" colspan="1">finely pilose</td><td rowspan="1" colspan="1">smooth</td></tr><tr><td rowspan="1" colspan="1">Surface of anterior area of dorsal shield</td><td rowspan="1" colspan="1">with oval pits</td><td rowspan="1" colspan="1">smooth</td></tr><tr><td rowspan="1" colspan="1">Surface dorsal shield anterior and posterior to the eye-like depressions</td><td rowspan="1" colspan="1">smooth</td><td rowspan="1" colspan="1">with web-like sculptural pattern</td></tr><tr><td rowspan="1" colspan="1">Oval pits posterior to coxae IV</td><td rowspan="1" colspan="1">absent</td><td rowspan="1" colspan="1">present</td></tr><tr><td rowspan="1" colspan="1">Surface of male sternal shield anterior to genital opening</td><td rowspan="1" colspan="1">smooth</td><td rowspan="1" colspan="1">with web-like sculptural pattern</td></tr><tr><td rowspan="1" colspan="1">Surface of male sternal shield posterior to genital opening</td><td rowspan="1" colspan="1">smooth</td><td rowspan="1" colspan="1">with oval pits</td></tr><tr><td rowspan="1" colspan="1">Apical bend of peritreme</td><td rowspan="1" colspan="1">wide and angular</td><td rowspan="1" colspan="1">hooked</td></tr></tbody></table></table-wrap></tp:treatment-sec></tp:taxon-treatment>
